# Supplementary material for: DNA CpG methylation in sequential glioblastoma specimens
Source: J Cancer Res Clin Oncol. 2020 Aug 10;146(11):2885–96. doi: 10.1007/s00432-020-03349-w (PMC7519911; doi:10.1007/s00432-020-03349-w)
Supplement: Supplementary file 1 — Supplementary Table 1. Sample fragmentation data. This table shows DNA fragment distribution in GBM1, GBM2, freshly drawn blood samples and CG1. Supplementary Table 2. Conversion efficiency data. This table summarizes conversion efficiency of bisulfite treatment in GBM1 and GBM2. Supplementary Table 3a. Methylation data of paired GBM samples (GBM1 and GBM2). Supplementary Table 3b. Methylation data of postmortem control samples (CG1). These tables show DNA CpG methylation data in GBM1, GBM2 and CG1. Supplementary Table 4. Sample coverage data. This table summarizes NGS coverage data in paired GBM samples (XLSX 41 kb) [file 432_2020_3349_MOESM1_ESM.xlsx]

## Sheet: INFORMATION
Article title: DNA CpG methylation in sequential glioblastoma specimens
Journal: Journal of Molecular Medicine
Author Names: Zoltan Kraboth1;2*, Bence Galik2*, Marton Tompa1,2, Bela Kajtar3, Peter Urban2, Attila Gyenesei2, Attila Miseta1, Bernadette Kalman1,2
Author affiliation:
1Institute of Laboratory Medicine, University of Pecs, School of Medicine, Pecs, Hungary
2Szentagothai Research Center, Univesity of Pécs, Hungary
3Institute of Pathology, University of Pécs, School of Medicine, Pécs, Hungary
4Department of Clinical Molecular Biology, Medical University of Bialystok, Poland
*Co-authors equally contributed to the paper
Corresponding author:
Prof. Bernadette Kalman, MD, DSc, FAAN
University of Pécs, School of Medicine
Institute of Laboratory Medicine
Szentagothai Research Center
20. Ifjusag street
7624. Pécs, Hungary
bernadette.kalman@pte.hu
36-72-501-500 / ext: 29205

## Sheet: DNA fragmentation
Supplementary Table 1. Sample fragmentation data
GBM1	Average size 150-2000 bp	% of Total	Average size 2000-60000 bp	% of Total
15043/1999	558	0.8547	7014	0.102
9501/2001	700	0.6605	7810	0.2323
15916/2003	647	0.797	6571	0.1579
9886/2004	745	0.7598	6267	0.2004
3094/2006	771	0.7359	6954	0.2139
5526/2007	603	0.8042	7446	0.1461
13501/2007/C1	620	0.8356	6073	0.1199
12732/2008	660	0.7604	7081	0.1723
17578/2008	583	0.826	7598	0.1335
15466/09	810	0.7533	6105	0.2191
10379/2010A	659	0.7864	7003	0.169
14561/2010/1	767	0.7253	6665	0.2401
2525/2011/B	813	0.6512	7275	0.2788
14642/2011/1	770	0.774	6188	0.2039
5693/2012/1	781	0.7878	5699	0.1783
7183/2012/1	682	0.6973	8274	0.1897
6795/2013/1	815	0.637	7404	0.2596
16189/2014	1029	0.4447	7410	0.4152
8117/2015	504	0.8389	7668	0.1065
3997/2016	887	0.6802	6184	0.2808
10776/2016	986	0.6442	5428	0.3031
13956/16/1	1057	0.4643	6387	0.4396
MEAN	747.591	0.723577	6841.09	0.216455
GBM2	Average size 150-2000 bp	% of Total	Average size 2000-60000 bp	% of Total
9849/2000	796	0.6616	7548	0.2708
3624/2002	731	0.6506	8767	0.2289
9527/2004	658	0.8528	5806	0.1186
15289/2004	890	0.5852	7378	0.3302
15302/2006	735	0.7947	6473	0.1636
13808/2008/1	494	0.8487	8538	0.2259
9614/2008/1	771	0.6369	7848	0.2441
17440/2010/1	685	0.771	6925	0.1752
7779/2010/B	792	0.6601	6836	0.26
16534/10	726	0.7909	6530	0.1738
7536/2014	699	0.8089	5960	0.16
2315/2012/A	948	0.5976	6634	0.3281
1365/2013/1	929	0.5909	6834	0.3183
7990/2014/1	758	0.6625	7479	0.2419
612/2015/1	848	0.7483	5815	0.2271
11956/2012	783	0.7738	5823	0.2097
17545/2013	876	0.5968	7472	0.3208
16742/2015	928	0.6483	6769	0.2922
2908/2017	1040	0.396	8204	0.4323
5120/2017	699	0.8008	6894	0.1697
2168/2017	887	0.5651	7231	0.3383
12107/17/1	965	0.6406	6125	0.2934
MEAN	801.727	0.68555	6994.95	0.251041
CONTROL	Average size 150-2000 bp	% of Total	Average size 2000-60000 bp	% of Total
Buffy Coat	948	0.0581	25535	0.7018
Total blood	900	0.078	15207	0.8715
CG1	Average size 150-2000 bp	% of Total	Average size 2000-60000 bp	% of Total
1	407	0.93	7950	0.0264
2	653	0.8995	6076	0.0908
3	532	0.9456	7589	0.0395
4	613	0.8765	7513	0.0897
5	708	0.9014	6993	0.0719
6	544	0.9005	8408	0.0365
MEAN	576.167	0.908917	7421.5	0.0591333

## Sheet: Conversion efficiency
Supplementary Table 2. Conversion efficiency data
GBM1	Unmeth conv. eff. (%)	Meth conv. eff. (%)	GBM2	Unmeth conv. eff. (%)	Meth conv. eff. (%)
1_RRBS	99.7659	98.8188	1R_RRBS	99.8738	98.7621
2_RRBS	98.4291	99.9725	2R_RRBS	95.2248	98.1675
4_RRBS	99.3551	99.9418	4R_RRBS	99.7739	95.5101
5_RRBS	97.6182	99.9787	5R_RRBS	96.9486	99.6613
6_RRBS	97.8025	99.0918	6R_RRBS	99.8654	98.9998
7_RRBS	99.4935	94.6149	7R_RRBS	99.5513	99.1913
8_RRBS	96.1414	99.8414	8R_RRBS	97.565	99.456
9_RRBS	97.9695	99.9437	9R_RRBS	96.9281	95.8335
10_RRBS	99.4626	99.5787	10R_RRBS	99.7997	99.5888
11_RRBS	97.3723	96.3477	11R_RRBS	98.9367	98.6228
12_RRBS	96.7502	98.7731	12R_RRBS	99.6325	95.3904
13_RRBS	98.6335	98.9769	13R_RRBS	95.9694	94.6187
14_RRBS	99.8567	96.6914	14R_RRBS	96.9859	99.9508
15_RRBS	99.7788	99.9938	15R_RRBS	99.2856	99.9338
16_RRBS	99.6473	98.6326	16R_RRBS	99.7689	98.8908
17_RRBS	99.7663	99.4228	17R_RRBS	99.6102	94.3334
18_RRBS	99.2832	97.3211	18R_RRBS	98.0029	95.6137
19_RRBS	99.2675	99.7013	19R_RRBS	99.3208	99.3787
20_RRBS	99.0162	99.0261	20R_RRBS	99.9674	99.9128
21_RRBS	99.7065	95.3204	21R_RRBS	96.7266	99.6457
23_RRBS	99.8123	99.8926	23R_RRBS	97.9707	97.6488
24_RRBS	99.7194	97.6418	24R_RRBS	99.2444	96.5066
Mean	98.8476	98.6147		98.4979	97.9826
Mean unmeth. Conv. Eff.	98.6727
Mean meth. Conv. Eff.	98.2987
Mean Conv. Eff.	98.4857
Underconversion rate	1.32725
Overconversion rate	1.70134

## Sheet: Methylation data
Supplementary Table 3a) Methylation data of paired GBM samples (GMB1-GMB2)
SAMPLE ID	Total Reads	Aligned Reads	Unaligned Reads	Ambiguously Aligned Reads	Total Cs	Methylated CpGs	Meth rate	Unmethylated CpGs	Methylated CpHs	Unmethylated CpHs	Methylated CHHs	Unmethylated CHHs	Alignment rate	All CpGs
1_RRBS	29918752	21158168	6118136	2642448	187580877	4704504	61.9584	2888498	426371	34879208	1899356	142782940	0.707188	7593002
1R_RRBS	15419549	9557821	3296025	2565703	93531673	2902381	36.3532	5081462	293433	19383633	1077036	64793728	0.619851	7983843
2_RRBS	25692633	14236394	7778420	3677819	146208115	5024784	34.2607	9641538	1083684	30380552	3096865	96980692	0.554104	14666322
2R_RRBS	22556450	12591732	5465326	4499392	125346219	4015909	36.4226	7009966	899515	24909773	2787872	85723184	0.558232	11025875
4_RRBS	18217000	11087675	4113039	3016286	113472412	3826104	36.562	6638589	443820	24292296	1464682	76806921	0.608644	10464693
4R_RRBS	55519146	34982275	12021951	8514920	333034525	8197232	34.7252	15408740	985807	69032228	3861571	235548947	0.630094	23605972
5_RRBS	22821345	15438946	3963720	3418679	159236472	6109004	36.8071	10488362	1079732	33052639	3063289	105443446	0.676513	16597366
5R_RRBS	31196544	20095959	4697156	6403429	208729905	7912766	33.8432	15467932	1600116	43148771	4332136	136268184	0.644173	23380698
6_RRBS	32371914	23860703	4039376	4471835	234396516	9338872	40.9093	13489380	566592	47147515	1803409	162050748	0.73708	22828252
6R_RRBS	23541469	15884940	4734678	2921851	148726695	5706202	47.7556	6242570	332061	28679422	1327548	106438892	0.674764	11948772
7_RRBS	25028013	17735866	4539970	2752177	155878436	4344704	51.998	4010819	339776	29364038	1331477	116487622	0.708641	8355523
7R_RRBS	11451020	6445292	3566956	1438772	59256260	1527184	44.826	1879731	125130	11341556	547986	43834673	0.562857	3406915
8_RRBS	52937380	41690951	5745021	5501408	370830151	9771629	58.5856	6907602	1750764	66387692	7784215	278228249	0.787552	16679231
8R_RRBS	28170902	19492717	4085349	4592836	187688314	5755037	37.0851	9763415	1250501	36321533	4193455	130404373	0.691945	15518452
9_RRBS	43573445	29468374	6634851	7470220	292050781	9361386	47.6466	10286162	683601	57536407	2759311	211423914	0.676292	19647548
9R_RRBS	43868763	29419404	8512478	5936881	271138141	6998755	40.6008	10239217	754021	51374331	2734490	199037327	0.670623	17237972
10_RRBS	71481794	53068391	8075283	10338120	459195154	14115624	63.4024	8147939	1420396	83746967	6484203	345280025	0.742404	22263563
10R_RRBS	16129663	11124639	2675810	2329214	121136553	3272244	18.6238	14297941	356926	25506492	997185	76705765	0.689701	17570185
11_RRBS	25527290	16761780	4425041	4340469	166024981	7284515	45.4876	8729786	495403	33188656	1513151	114813470	0.656622	16014301
11R_RRBS	46540353	34049227	6913501	5577625	307356495	8656432	52.2976	7895820	847108	57080105	3303025	229574005	0.731607	16552252
12_RRBS	41230682	30460868	6796821	3972993	275449132	7537088	58.1757	5418644	547595	51676323	2516366	207753116	0.738791	12955732
12R_RRBS	52987363	39780430	8047388	5159545	347605978	8219372	50.5745	8032632	635686	64666888	3395403	262655997	0.750753	16252004
13_RRBS	39902194	25126196	7255244	7520754	276206767	12917297	35.9909	22973132	2608417	57728828	6562940	173416153	0.629695	35890429
13R_RRBS	26500443	18099837	3407180	4993426	230666043	11445470	24.7859	34731857	1932961	50059995	3897844	128597916	0.683001	46177327
14_RRBS	21836836	11599123	6056865	4180848	123159245	4041005	31.4591	8804259	527796	26289638	1607466	81889081	0.531172	12845264
14R_RRBS	35866943	24717085	4964207	6185651	271039033	9183132	23.9187	29209967	729182	57210821	2123736	172582195	0.689133	38393099
15_RRBS	34771140	26452820	4881883	3436437	243233029	5892846	50.1799	5850592	568993	45809573	2331066	182779959	0.760769	11743438
15R_RRBS	51305412	36176761	6544329	8584322	366574534	12366962	35.9597	22024178	1159639	74125683	3736931	253161141	0.705126	34391140
16_RRBS	43617610	33321535	5851140	4444935	286450913	7955127	51.3387	7540262	636562	54289821	2781336	213247805	0.763947	15495389
16R_RRBS	23769007	17372596	3476556	2919855	168953574	5525869	39.4512	8480995	375837	33288506	1341657	119940710	0.730893	14006864
17_RRBS	38077560	29562163	4886523	3628874	231176006	5373821	67.0179	2644670	658356	41530337	2799956	178168866	0.776367	8018491
17R_RRBS	23504916	18035440	3014149	2455327	177107407	4766470	24.3194	14833009	564015	35144959	1772519	120026435	0.767305	19599479
18_RRBS	18043663	12751435	3009189	2283039	138633929	4030908	20.1673	15956402	448024	29224799	1224789	87749007	0.706699	19987310
18R_RRBS	19106629	14326813	2154458	2625358	132606029	3095984	30.9186	6917354	388872	25813797	1397105	94992917	0.749835	10013338
19_RRBS	38294357	24332902	4499743	9461712	276489874	16085429	35.2363	29564800	773077	60319901	2079426	167667241	0.635417	45650229
19R_RRBS	25659695	17849509	3034459	4775727	200330684	8793196	29.9012	20614339	638937	43483369	1754739	125046104	0.695624	29407535
20_RRBS	20356768	6799505	10018760	3538503	74536186	2037411	28.3605	5146575	477763	14813393	1462616	50598428	0.334017	7183986
20R_RRBS	27119811	16501631	4397583	6220597	202914025	6565598	16.6514	32864117	539983	45494744	1123354	116326229	0.608471	39429715
21_RRBS	19964352	13230373	3678479	3055500	143470932	6118466	30.8472	13716315	385045	29962351	1157931	92130824	0.6627	19834781
21R_RRBS	4434682	2426578	1332718	675386	16877506	512084	75.6004	165272	42517	3033915	143093	12980625	0.547182	677356
23_RRBS	52374714	40743725	6224047	5406942	390932301	10338592	28.8861	25452293	1030355	76250309	3467619	274393133	0.777927	35790885
23R_RRBS	25202849	15725116	6797336	2680397	152713546	3474045	25.2796	10268416	501685	29791072	2083785	106594543	0.623942	13742461
24_RRBS	62002859	40741691	6263718	14997450	465895231	32769399	42.7992	43795983	1220368	101329405	3038999	283741077	0.657094	76565382
24R_RRBS	37650956	25996411	4009505	7645040	290104386	15239811	33.6756	30014897	734198	61158439	2001577	180955464	0.690458	45254708
	Total Reads	Aligned Reads	Unaligned Reads	Ambiguously Aligned Reads	Total Cs	Methylated CpGs	Methylation rate (%)	Unmethylated CpGs	Methylated CpHs	Unmethylated CpHs	Methylated CHHs	Unmethylated CHHs	Alignment rate	All CpGs
Mean	3.23987e+07	2.22791e+07	5.27283e+06	4.84679e+06	2.18726e+08	7.5707e+06	36.4994	1.31713e+07	769560	4.36193e+07	2.54919e+06	1.51046e+08	0.687654	2.0742e+07
Mean primary	3.53656e+07	2.45286e+07	5.67524e+06	5.1617e+06	2.36841e+08	8.58993e+06	41.3455	1.2186e+07	826022	4.67818e+07	2.82866e+06	1.65629e+08	0.674074	2.0776e+07
Mean recurrent	2.94319e+07	2.00296e+07	4.87041e+06	4.53188e+06	2.00611e+08	6.55146e+06	31.6373	1.41565e+07	713097	4.04568e+07	2.26973e+06	1.36463e+08	0.66889	2.0708e+07
Median	2.76454e+07	18796277	4.80828e+06	4392702	2.01622e+08	6342032	39.5277	9.70248e+06	636124	42339554	2.10376e+06	1.29501e+08	0.686067	16574809
Supplementary Table 3b) Methylation data of postmortem control samples (CG1)
CG1	Total Reads	Aligned Reads	Unaligned Reads	Ambiguously Aligned Reads	Total Cs	Methylated CpGs	Unmethylated CpGs	Methylated CpHs	Unmethylated CpHs	Methylated CHHs	Unmethylated CHHs
C1	53495013	20148853	25654494	7691666	221184561	8340166	12282161	1217699	48763372	4521823	146059340
C2	70405738	37072029	26562341	6771368	389986079	11647295	46275889	2248374	82155433	7538698	240120390
C3	42555737	25603667	12127872	4824198	273145903	10663951	14462546	1061434	57902927	3800481	185254564
C4	37378326	22965547	8940551	5472228	256087761	13685812	19111050	1020210	54781738	3265397	164223554
C5	21468223	8049205	11054590	2364428	81536181	3936060	8083553	1241538	17102792	2808077	48364161
C6	15372194	9167372	4375948	1828874	94460052	3541719	8342125	471792	20889239	1400675	59814502
Mean	4.01125e+07	2.05011e+07	14785966	4.82546e+06	2.194e+08	8.63583e+06	1.80929e+07	1.21017e+06	4.69326e+07	3.88919e+06	1.40639e+08
Mean meth. Rate		32.3092
Mean unmeth. Rate		67.6908

## Sheet: Sample coverage
Supplementary Table 4. Sample coverage data
sampleName	sites_num	sites_covgMean	tiling_num	tiling_covgMean	tiling_numSitesMean	genes_num	genes_covgMean	genes_numSitesMean	promoters_num	promoters_covgMean	promoters_numSitesMean	cpgislands_num	cpgislands_covgMean	cpgislands_numSitesMean
1R_RRBS	50510	220.977	15098	732.921	0.184835	8586	1076.16	1.36748	4946	1094.57	0.92839	5057	1230.92	1.45662
1_RRBS	30742	359.56	18856	579.073	0.112079	7748	1003.83	0.701604	1884	984.781	0.218829	1285	1438.76	0.301145
2R_RRBS	30959	228.594	9199	761.667	0.113264	6013	988.528	0.851137	3402	1139.87	0.612533	3505	1234.35	0.947412
2_RRBS	39535	259.682	10503	967.755	0.144533	6918	1262.41	1.10319	4406	1355.49	0.833328	4438	1513.95	1.27251
4R_RRBS	38218	253.259	14835	645.486	0.139594	7966	983.17	0.998309	3858	1182.92	0.614498	3497	1357.9	0.884104
4_RRBS	18117	277.087	5679	875.052	0.0662146	3946	1081.85	0.493956	2085	1281.55	0.342563	2165	1375.27	0.527348
5R_RRBS	57847	247.76	14352	988.456	0.211349	8761	1380.53	1.59446	5599	1375.77	1.13993	5890	1520.74	1.81049
5_RRBS	43283	281.831	12055	1002.41	0.158265	7464	1377.59	1.1822	4451	1423.89	0.829939	4586	1499.06	1.26546
6R_RRBS	53368	268.081	18837	752.11	0.195067	9513	1176.55	1.39354	5036	1154.92	0.874335	4735	1228.13	1.29716
6_RRBS	111177	299.562	28171	1170.28	0.406413	13620	2014.69	3.04415	8977	1682.34	2.04053	8798	1890.77	3.18676
7R_RRBS	3412	367.209	1624	760.598	0.0124581	1117	892.784	0.0870148	374	1294.15	0.0470736	324	1813.19	0.0699496
7_RRBS	8420	384.319	3769	850.544	0.0308113	2377	1013.99	0.206469	966	1308.47	0.132477	849	1459.82	0.184104
8R_RRBS	38117	290.437	11215	977.607	0.139376	6967	1319.58	1.03155	3979	1405.86	0.733961	3992	1522.18	1.09771
8_RRBS	27317	514.201	14134	982.159	0.0996394	6906	1471.6	0.662084	2303	1471.44	0.316162	1869	1745.94	0.439716
9R_RRBS	18029	407.659	7825	930.756	0.0659193	4681	1212.12	0.457848	1964	1473.05	0.275799	1703	1673.87	0.384333
9_RRBS	20207	434.131	8252	1049.9	0.0737522	4791	1433.4	0.525374	1787	1750.77	0.28051	1775	1898.86	0.435502
10R_RRBS	96021	287.653	19493	1404.02	0.351331	11896	2045.74	2.74355	8783	1909.3	2.10113	8598	2111.37	3.14814
10_RRBS	71108	751.734	37724	1399.53	0.259366	12552	2875.73	1.62537	4640	2212.31	0.655065	3375	2719.11	0.874805
11R_RRBS	25306	421.946	11512	917.428	0.0924782	6276	1297.12	0.641351	2581	1376.3	0.362117	2255	1535.2	0.506734
11_RRBS	27778	344.485	8921	1060.37	0.10143	5884	1348.56	0.757105	3141	1386.78	0.492019	3020	1522.92	0.728126
12R_RRBS	15326	527.808	7520	1063.16	0.0559786	4268	1431.14	0.371089	1476	1791.07	0.201071	1220	2124.16	0.272836
12_RRBS	11805	578.286	6551	1031.23	0.0430923	3700	1324.49	0.278715	1018	1627.21	0.1217	769	2054.1	0.161842
13R_RRBS	82818	291.484	16698	1431.38	0.302919	10691	1970.68	2.34267	7856	1817.5	1.76795	7740	1958.58	2.63312
13_RRBS	88785	248.03	21723	1004.54	0.324783	11858	1584.53	2.44506	7942	1421.61	1.67638	7908	1582.47	2.60664
14R_RRBS	61306	384.074	14628	1594.19	0.224191	9160	2209.25	1.71175	6235	2076.15	1.24486	5918	2293.48	1.83188
14_RRBS	32731	218.225	9720	727.171	0.119679	6295	957.711	0.893751	3701	1130.39	0.656319	3725	1175.22	0.984013
15R_RRBS	44050	238.627	12073	861.429	0.160937	7452	1211.51	1.20692	4383	1201.65	0.819568	4348	1419.7	1.25786
15_RRBS	11854	466.829	5587	979.115	0.0432362	3321	1240.55	0.291155	1084	1682.84	0.160979	979	1802.21	0.232616
16R_RRBS	61720	347.225	19366	1094.22	0.225373	10385	1685.57	1.66767	6131	1633.89	1.11635	5811	1764.14	1.65227
16_RRBS	68191	340.548	28575	803.07	0.249012	11847	1478.68	1.74087	5956	1247.96	0.976514	5343	1437.77	1.44604
17R_RRBS	24611	313.687	6458	1185.59	0.0901084	4649	1429.63	0.683902	2823	1591.37	0.511031	2994	1685.21	0.792762
17_RRBS	5047	953.144	3324	1433.37	0.0184565	1853	1689.98	0.109662	293	1870.72	0.0301284	185	2756.2	0.0394869
18R_RRBS	10764	272.533	3334	872.399	0.039401	2426	997.949	0.284776	1308	1273.57	0.220727	1354	1303.36	0.32524
18_RRBS	24827	395.893	6150	1585.3	0.0909205	4567	1829.62	0.696437	2913	1939.31	0.514725	3082	2065.22	0.800962
19R_RRBS	217343	400.458	44399	1938.82	0.794317	17842	4008	5.84434	13416	3045.87	3.85475	12842	3383.32	5.92048
19_RRBS	265825	468.586	56501	2182.79	0.971968	19713	5013.39	7.0185	14813	3353.04	4.31582	13639	3744.31	6.53715
20R_RRBS	49194	312.047	10607	1434.51	0.180088	7204	1816.68	1.3574	5015	1767.3	1.02389	5110	1909.11	1.56761
20_RRBS	12528	194.155	4669	515.851	0.0457832	3143	652.966	0.33278	1562	917.812	0.239096	1409	1007.24	0.319835
21R_RRBS	128	79.1016	65	154.585	0.000468796	44	156.659	0.00277503	17	266.647	0.00193175	13	355.538	0.00265689
21_RRBS	26017	378.719	7271	1342.36	0.0951913	5222	1613.14	0.729355	3180	1689.07	0.522147	3204	1794.78	0.783372
22R_RRBS	27010	408.517	8462	1292.35	0.098842	5457	1601.13	0.708845	3241	1662.41	0.512319	2995	1782.44	0.725149
22_RRBS	16261	430.188	7634	902.516	0.0592971	4401	1171.78	0.402635	1626	1448.89	0.226251	1388	1581.75	0.313284
24R_RRBS	279444	440.421	56248	2164.87	1.02139	19911	5044.1	7.53223	15216	3621.8	4.9451	13839	3903.21	7.2098
24_RRBS	400401	518.39	75191	2732.09	1.46352	22207	7578.81	10.7224	17712	4699.15	6.5458	16137	5344.45	9.92199
Mean	sites_num	sites_covgMean	tiling_num	tiling_covgMean	tiling_numSitesMean	genes_num	genes_covgMean	genes_numSitesMean	promoters_num	promoters_covgMean	promoters_numSitesMean	cpgislands_num	cpgislands_covgMean	cpgislands_numSitesMean
MEAN all	60169.5	366.071	16018.4	1116.71	0.219935	7763.59	1748.95	1.61008	4638.16	1660.04	1.04629	4401.55	1875.46	1.57175
Mean primary	61907.1	413.527	17316.4	1144.39	0.226247	7742.41	1864.51	1.63467	4383.64	1722.08	1.00579	4087.64	1973.19	1.51649
Mean recurrent	58431.9	318.616	14720.4	1089.03	0.213622	7784.77	1633.39	1.58548	4892.68	1598	1.08679	4715.45	1777.73	1.62701
